# Supplementary material for: Measuring TiO2N and AgHEC Airborne Particle Density during a Spray Coating Process
Source: Toxics. 2022 Aug 27;10(9):498. doi: 10.3390/toxics10090498 (PMC9503037; doi:10.3390/toxics10090498)
Supplement: Supplementary file 1 [file toxics-10-00498-s001.zip]

Archive with 1 entries (1 files):
- toxics-1870505-supplementary.pdf
